# Supplementary material for: Ten simple rules for managing communications with a large number of coauthors
Source: PLoS Comput Biol. 2022 Jun 30;18(6):e1010185. doi: 10.1371/journal.pcbi.1010185 (PMC9246131; doi:10.1371/journal.pcbi.1010185)
Supplement: S1 Data — (R) [file pcbi.1010185.s001.R]

library(gmailr)
library(tidyverse)

df <- read.csv("Coauthor_list.csv", fileEncoding = 'UTF-8')

# Loop through each co-author (or, row in the Coauthor_list spreadsheet)
for (i in 1:nrow(df))  {
  
txt <- paste0(
"Dear Dr. ", df$last[i],",

At long last, I am happy to send a preliminary draft of our manuscript. We plan to submit this to X journal. I now ask you to do the following by *DEADLINE*:

1. Please reply and indicate whether or not you would like to be a co-author on this paper. If yes, send your FULL NAME and AFFILIATION(s) (department, institute, city, country and zip code) as should be included in the paper. If no, I will move your name to the acknowledgements.
2. Please use the attached Excel sheet to make comments on the manuscript.

Thanks very much for your contributions and for your patience. This has been a large effort to coordinate and I hope you feel it is worth the wait.  Please let me know if you have questions or concerns. Finally, I ask that you please do not share the manuscript at this stage. 

All the best,
XXX

")

msg <- mime(To = as.character(df$email[i]),
                  From = "myemail@gmail.com", 
                  Subject = "Manuscript Draft: XXX",
                  body=txt)

msg <- attach_part(msg, txt)

MSFile <- "MyManuscriptDraft.pdf"
CommentsFile <- "Comment_template.xlsx"

msg <- attach_file(msg, MSFile)
msg <- attach_file(msg, CommentsFile)

# Check things using 'create-draft' before using the 'send_message'!

create_draft(msg)
# send_message(msg)

}
