# Supplementary material for: Ten simple rules for managing communications with a large number of coauthors
Source: PLoS Comput Biol. 2022 Jun 30;18(6):e1010185. doi: 10.1371/journal.pcbi.1010185 (PMC9246131; doi:10.1371/journal.pcbi.1010185)
Supplement: S1 Table — (CSV) [file pcbi.1010185.s002.csv]

Confirmed	Lastname	Firstname	Fullname	Email	country1	city1	Department1	Institute1	affiliation1	country2	city2	Department2	Institute2	affiliation2	country3	city3	Department3	Institute3	affiliation3	Orcid
