# Supplementary material for: Ten simple rules for managing communications with a large number of coauthors
Source: PLoS Comput Biol. 2022 Jun 30;18(6):e1010185. doi: 10.1371/journal.pcbi.1010185 (PMC9246131; doi:10.1371/journal.pcbi.1010185)
Supplement: S2 Table — (XLSX) [file pcbi.1010185.s003.xlsx]

## Sheet: Sheet1
Template for comments on manuscript "TITLE"
Please fill out line number and your major comments, as indicated below, and send this file by DATE to LEAD AUTHOR <EMAIL>
Line number in PDF	Comment	Comment major/minor	Comment by whom
